# Supplementary material for: Software pipelines for RNA-Seq, ChIP-Seq and germline variant calling analyses in common workflow language (CWL)
Source: Front Bioinform. 2023 Nov 7;3:1275593. doi: 10.3389/fbinf.2023.1275593 (PMC10662043; doi:10.3389/fbinf.2023.1275593)
Supplement: Supplementary file 2 [file Table1.XLSX]

## Sheet: Contents
Contents of Supplementary Tables:
Table S1: Additional metadata information about the publicly available CLL RNA-Seq data used for the CWL-based RNA-Seq workflow validation
Table S2: Publicly available CWL wrappers that were adapted and integrated into the CWL workflows
Table S3: A list of CWL workflows, subworkflows and tools along with the respective Docker images used for containerization during analysis execution
Table S4: A list of genomic file dependencies, required for the execution of the CWL workflow analyses in the present study

## Sheet: Table_S1
sample_names	sample_accession	description	cell_type	stereotyped_subset
10824_S10	SAMEA4776395	S10	CD19_plus_negatively_selected_B_cells	six
2980R_S9	SAMEA4776403	S9	PBMCs	eight
4229_S5	SAMEA4776400	S5	PBMCs	six
5452_S1	SAMEA4776398	S1	PBMCs	eight
6242_S11	SAMEA4776396	S11	CD19_plus_negatively_selected_B_cells	eight
6296R_S7	SAMEA4776402	S7	PBMCs	six
7150_S6	SAMEA4776401	S6	PBMCs	six
7341R_S2	SAMEA4776399	S2	PBMCs	eight
9577_S12	SAMEA4776397	S12	CD19_plus_negatively_selected_B_cells	six

## Sheet: Table_S2
CWL wrapper	GitHub repository	URL
trim-galore.cwl	common-workflow-library / bio-cwl-tools	https://github.com/common-workflow-library/bio-cwl-tools/blob/release/trim_galore/trim_galore.cwl
fastx-trimmer.cwl	common-workflow-library / bio-cwl-tools	https://github.com/common-workflow-library/bio-cwl-tools/blob/release/fastx_toolkit/fastx_quality_stats.cwl
samtools-view.cwl	common-workflow-library / bio-cwl-tools	https://github.com/common-workflow-library/bio-cwl-tools/blob/release/samtools/samtools_view_filter.cwl
samtools-index.cwl	common-workflow-library / bio-cwl-tools	https://github.com/common-workflow-library/bio-cwl-tools/blob/release/samtools/samtools_index.cwl
bamCoverage.cwl	common-workflow-library / bio-cwl-tools	https://github.com/common-workflow-library/bio-cwl-tools/blob/release/deeptools/deeptools_bamCoverage.cwl
plotCoverage.cwl	common-workflow-library / bio-cwl-tools	https://github.com/common-workflow-library/bio-cwl-tools/blob/release/deeptools/deeptools_plotCoverage.cwl
plotFingerprint.cwl	common-workflow-library / bio-cwl-tools	https://github.com/common-workflow-library/bio-cwl-tools/blob/release/deeptools/deeptools_plotFingerprint.cwl
macs2-callpeak.cwl	ncbi/cwl-ngs-workflows-cbb	https://github.com/ncbi/cwl-ngs-workflows-cbb/blob/master/tools/macs/macs2-callpeak.cwl
bwa-mem.cwl	common-workflow-library / bio-cwl-tools	https://github.com/common-workflow-library/bio-cwl-tools/blob/release/bwa/BWA-Mem.cwl
gatk-CNNScoreVariants.cwl	common-workflow-library / bio-cwl-tools	https://github.com/common-workflow-library/bio-cwl-tools/blob/release/GATK/GATK-CNNScoreVariants.cwl

## Sheet: Table_S3
CWL Workflow	CWL Subworkflow	Software	CWL wrapper	CWL type	Docker image
RNA-Seq			get-raw-files.cwl	ExpressionTool
			split-single-paired.cwl	ExpressionTool
		Trim galore	trim-galore.cwl	CommandLineTool	kerstenbreuer/trim_galore:0.4.4_1.14_0.11.7
		FastQC	fastqc.cwl	CommandLineTool	biowardrobe2/fastqc:v0.11.5
		cp	cp.cwl	CommandLineTool	ubuntu:latest
		cp	rename.cwl	CommandLineTool	ubuntu:latest
		fastx_trimmer	fastx-trimmer.cwl	CommandLineTool	biowardrobe2/fastx_toolkit:v0.0.14
			check-selected-steps.cwl	ExpressionTool
		HISAT2	hisat2.cwl	CommandLineTool	greatfireball/hisat2
			collect-hisat2-sam-files.cwl	ExpressionTool
		SAMtools	samtools-view.cwl	CommandLineTool	quay.io/biocontainers/samtools:1.14--hb421002_0
		SAMtools	samtools-sort.cwl	CommandLineTool	quay.io/biocontainers/samtools:1.14--hb421002_0
		Stringtie	stringtie.cwl	CommandLineTool	gawbul/docker-stringtie
		Stringtie	stringtie-for-ballgown.cwl	CommandLineTool	gawbul/docker-stringtie
		Ballgown	ballgown.cwl	CommandLineTool	biodataanalysisgroup/ballgown-rscript:v1.0
		featureCounts	featureCounts.cwl	CommandLineTool	genomicpariscentre/featurecounts
		DESeq2	DESeq2.cwl	CommandLineTool	biodataanalysisgroup/deseq2-rscript:v1.0
ChIP-Seq			get-raw-files.cwl	ExpressionTool
			split-single-paired_v2.cwl	ExpressionTool
		Trimmomatic	Trimmomatic_SE.cwl	CommandLineTool	staphb/trimmomatic:latest
		Trimmomatic	Trimmomatic_PE.cwl	CommandLineTool	staphb/trimmomatic:latest
		FastQC	fastqc.cwl	CommandLineTool	biowardrobe2/fastqc:v0.11.5
		cp	cp.cwl	CommandLineTool	ubuntu:latest
		cp	rename.cwl	CommandLineTool	ubuntu:latest
			check_trimming.cwl	ExpressionTool
		HISAT2	hisat2_v2.cwl	CommandLineTool	greatfireball/hisat2
			collect-hisat2-sam-files.cwl	ExpressionTool
		SAMtools	samtools-view.cwl	CommandLineTool	quay.io/biocontainers/samtools:1.14--hb421002_0
		SAMtools	samtools-sort.cwl	CommandLineTool	quay.io/biocontainers/samtools:1.14--hb421002_0
		SAMtools	samtools-fixmate.cwl	CommandLineTool	quay.io/biocontainers/samtools:1.14--hb421002_0
		SAMtools	samtools-markdup.cwl	CommandLineTool	quay.io/biocontainers/samtools:1.14--hb421002_0
		SAMtools	samtools-index.cwl	CommandLineTool	quay.io/biocontainers/samtools:1.14--hb421002_0
		Deeptools	multiBamSummary.cwl	CommandLineTool	kerstenbreuer/deeptools:3.1.1
		Deeptools	plotCorrelation.cwl	CommandLineTool	kerstenbreuer/deeptools:3.1.1
		Deeptools	plotCoverage.cwl	CommandLineTool	kerstenbreuer/deeptools:3.1.1
		Deeptools	plotFingerprint.cwl	CommandLineTool	kerstenbreuer/deeptools:3.1.1
		Deeptools	bamCoverage.cwl	CommandLineTool	kerstenbreuer/deeptools:3.1.1
		Deeptools	computeMatrix.cwl	CommandLineTool	kerstenbreuer/deeptools:3.1.1
		Deeptools	plotHeatmap.cwl	CommandLineTool	kerstenbreuer/deeptools:3.1.1
			separate_control_treatment_files.cwl	ExpressionTool
		MACS2	macs2-callpeak.cwl	CommandLineTool	biowardrobe2/macs2:v2.1.1
		cat/awk/csvtk	table_total_peaks.cwl	CommandLineTool	quay.io/biocontainers/csvtk:0.23.0--h9ee0642_0
		sort	sort.cwl	CommandLineTool	ubuntu:latest
		bedtools	bedtools-merge.cwl	CommandLineTool	staphb/bedtools:2.30.0
		bedtools	bedtools-intersect.cwl	CommandLineTool	staphb/bedtools:2.30.0
		bedtools	bedtools-coverage.cwl	CommandLineTool	staphb/bedtools:2.30.0
		awk	awk.cwl	CommandLineTool	ubuntu:latest
		paste	paste.cwl	CommandLineTool	ubuntu:latest
		printf	printf.cwl	CommandLineTool	ubuntu:latest
		ChIPQC	ChIPQC.cwl	CommandLineTool	biodataanalysisgroup/chipqc-diffbind-rscripts:v1.0
		DiffBind	DiffBind.cwl	CommandLineTool	biodataanalysisgroup/chipqc-diffbind-rscripts:v1.0
		bedtools	bedtools-intersect-narrowPeak.cwl	CommandLineTool	staphb/bedtools:2.30.0
		awk	bed_to_rose_gff.cwl	CommandLineTool	ubuntu:latest
		ROSE	rose.cwl	CommandLineTool	biodataanalysisgroup/rose_main:v1.0
		awk	enhancer_bed_processing.cwl	CommandLineTool	ubuntu:latest
Germline variant calling - Single sample workflow			get-raw-files.cwl	ExpressionTool
			split-single-paired_v2.cwl	ExpressionTool
		Trim galore	trim-galore.cwl	CommandLineTool	kerstenbreuer/trim_galore:0.4.4_1.14_0.11.7
		FastQC	fastqc.cwl	CommandLineTool	biowardrobe2/fastqc:v0.11.5
		cp	cp.cwl	CommandLineTool	ubuntu:latest
		cp	rename.cwl	CommandLineTool	ubuntu:latest
			check_trimming.cwl	ExpressionTool
		zcat/grep/head/cut/sed/awk	fastq_RG_extraction.cwl	CommandLineTool	ubuntu:latest
			split-paired-read1-read2.cwl	ExpressionTool
		bwa-mem	bwa-mem.cwl	CommandLineTool	quay.io/biocontainers/bwa:0.7.17--h5bf99c6_8
			gather-bwa-sam-files_single_v2.cwl	ExpressionTool
		SAMtools	samtools-view.cwl	CommandLineTool	quay.io/biocontainers/samtools:1.14--hb421002_0
		SAMtools	samtools-sort.cwl	CommandLineTool	quay.io/biocontainers/samtools:1.14--hb421002_0
		SAMtools	samtools-fixmate.cwl	CommandLineTool	quay.io/biocontainers/samtools:1.14--hb421002_0
		Picard tools	picard-AddOrReplaceReadGroups.cwl	CommandLineTool	quay.io/biocontainers/picard:2.26.7--hdfd78af_0
		Picard tools	picard-MarkDuplicates.cwl	CommandLineTool	quay.io/biocontainers/picard:2.26.7--hdfd78af_0
		SAMtools	samtools-flagstat.cwl	CommandLineTool	quay.io/biocontainers/samtools:1.14--hb421002_0
		GATK4	gatk-SplitIntervals.cwl	CommandLineTool	broadinstitute/gatk:4.3.0.0
		SAMtools	samtools-index.cwl	CommandLineTool	quay.io/biocontainers/samtools:1.14--hb421002_0
	gatk-bqsr-subworkflow.cwl	GATK4	gatk-BaseRecalibrator.cwl	CommandLineTool	broadinstitute/gatk:4.3.0.0
		GATK4	gatk-GatherBQSRReports.cwl	CommandLineTool	broadinstitute/gatk:4.3.0.0
		GATK4	gatk-ApplyBQSR.cwl	CommandLineTool	broadinstitute/gatk:4.3.0.0
	gatk-haplotypecaller-subworkflow.cwl	GATK4	gatk-HaplotypeCaller_single_v1.cwl	CommandLineTool	broadinstitute/gatk:4.3.0.0
		GATK4	gatk-MergeVCFs.cwl	CommandLineTool	broadinstitute/gatk:4.3.0.0
		GATK4	gatk-SelectVariants.cwl	CommandLineTool	broadinstitute/gatk:4.3.0.0
		GATK4	gatk-VariantFiltration.cwl	CommandLineTool	broadinstitute/gatk:4.3.0.0
		bgzip	bgzip.cwl	CommandLineTool	bioslimcontainers/tabix:1.7
		tabix	tabix.cwl	CommandLineTool	bioslimcontainers/tabix:1.7
		BCFtools	bcftools-concat.cwl	CommandLineTool	biocontainers/bcftools:v1.5_cv3
		BCFtools	bcftools-view.cwl	CommandLineTool	biocontainers/bcftools:v1.5_cv3
		BCFtools	bcftools-norm.cwl	CommandLineTool	biocontainers/bcftools:v1.5_cv3
		GATK4	gatk-CNNScoreVariants.cwl	CommandLineTool	broadinstitute/gatk:4.3.0.0
		GATK4	gatk-FilterVariantTranches.cwl	CommandLineTool	broadinstitute/gatk:4.3.0.0
		ANNOVAR	table-annovar.cwl	CommandLineTool	bioinfochrustrasbourg/annovar:2018Apr16
Germline variant calling - Multiple sample workflow			get-raw-files.cwl	ExpressionTool
			split-single-paired_v2.cwl	ExpressionTool
		Trim galore	trim-galore.cwl	CommandLineTool	kerstenbreuer/trim_galore:0.4.4_1.14_0.11.7
		FastQC	fastqc.cwl	CommandLineTool	biowardrobe2/fastqc:v0.11.5
		cp	cp.cwl	CommandLineTool	ubuntu:latest
		cp	rename.cwl	CommandLineTool	ubuntu:latest
			check_trimming.cwl	ExpressionTool
		zcat/grep/head/cut/sed/awk	fastq_RG_extraction.cwl	CommandLineTool	ubuntu:latest
			split-paired-read1-read2.cwl	ExpressionTool
		bwa-mem	bwa-mem.cwl	CommandLineTool	quay.io/biocontainers/bwa:0.7.17--h5bf99c6_8
			gather-bwa-sam-files.cwl	ExpressionTool
		SAMtools	samtools-view.cwl	CommandLineTool	quay.io/biocontainers/samtools:1.14--hb421002_0
		SAMtools	samtools-sort.cwl	CommandLineTool	quay.io/biocontainers/samtools:1.14--hb421002_0
		SAMtools	samtools-fixmate.cwl	CommandLineTool	quay.io/biocontainers/samtools:1.14--hb421002_0
		Picard tools	picard-AddOrReplaceReadGroups.cwl	CommandLineTool	quay.io/biocontainers/picard:2.26.7--hdfd78af_0
		Picard tools	picard-MarkDuplicates.cwl	CommandLineTool	quay.io/biocontainers/picard:2.26.7--hdfd78af_0
		SAMtools	samtools-flagstat.cwl	CommandLineTool	quay.io/biocontainers/samtools:1.14--hb421002_0
		GATK4	gatk-SplitIntervals.cwl	CommandLineTool	broadinstitute/gatk:4.3.0.0
		SAMtools	samtools-index.cwl	CommandLineTool	quay.io/biocontainers/samtools:1.14--hb421002_0
	gatk-bqsr-subworkflow_multiple.cwl	GATK4	gatk-BaseRecalibrator.cwl	CommandLineTool	broadinstitute/gatk:4.3.0.0
		GATK4	gatk-ApplyBQSR_v2.cwl	CommandLineTool	broadinstitute/gatk:4.3.0.0
		GATK4	gatk-HaplotypeCaller_multiple_v1.cwl	CommandLineTool	broadinstitute/gatk:4.3.0.0
		GATK4	gatk-MergeVCFs.cwl	CommandLineTool	broadinstitute/gatk:4.3.0.0
		GATK4	gatk-CombineGVCFs.cwl	CommandLineTool	broadinstitute/gatk:4.3.0.0
		GATK4	gatk-GenotypeGVCFs.cwl	CommandLineTool	broadinstitute/gatk:4.3.0.0
		GATK4	gatk-MakeSitesOnlyVcf.cwl	CommandLineTool	broadinstitute/gatk:4.3.0.0
		GATK4	gatk-VariantRecalibrator.cwl	CommandLineTool	broadinstitute/gatk:4.3.0.0
		GATK4	gatk-ApplyVQSR.cwl	CommandLineTool	broadinstitute/gatk:4.3.0.0
		GATK4	gatk-MergeVCFs_vqsr.cwl	CommandLineTool	broadinstitute/gatk:4.3.0.0
		BCFtools	bcftools-view.cwl	CommandLineTool	biocontainers/bcftools:v1.5_cv3
		BCFtools	bcftools-norm.cwl	CommandLineTool	biocontainers/bcftools:v1.5_cv3
		BCFtools	bcftools-view.cwl	CommandLineTool	biocontainers/bcftools:v1.5_cv3
		BCFtools	bcftools-norm.cwl	CommandLineTool	biocontainers/bcftools:v1.5_cv3
		ANNOVAR	table-annovar.cwl	CommandLineTool	bioinfochrustrasbourg/annovar:2018Apr16
		MultiQC	MultiQC.cwl	CommandLineTool	ewels/multiqc:v1.13

## Sheet: Table_S4
Files	URLs
GATK Resource Bundle:
Homo_sapiens_assembly38.fasta	https://storage.googleapis.com/genomics-public-data/resources/broad/hg38/v0/Homo_sapiens_assembly38.fasta
Homo_sapiens_assembly38.fasta.fai	https://storage.googleapis.com/genomics-public-data/resources/broad/hg38/v0/Homo_sapiens_assembly38.fasta.fai
Homo_sapiens_assembly38.dict	https://storage.googleapis.com/genomics-public-data/resources/broad/hg38/v0/Homo_sapiens_assembly38.dict
wgs_calling_regions.hg38.interval_list	https://storage.googleapis.com/genomics-public-data/resources/broad/hg38/v0/wgs_calling_regions.hg38.interval_list
Mills_and_1000G_gold_standard.indels.hg38.vcf.gz	https://storage.googleapis.com/genomics-public-data/resources/broad/hg38/v0/Mills_and_1000G_gold_standard.indels.hg38.vcf.gz
Mills_and_1000G_gold_standard.indels.hg38.vcf.gz.tbi	https://storage.googleapis.com/genomics-public-data/resources/broad/hg38/v0/Mills_and_1000G_gold_standard.indels.hg38.vcf.gz.tbi
xiom_Exome_Plus.genotypes.all_populations.poly.hg38.vcf.gz	https://storage.googleapis.com/genomics-public-data/resources/broad/hg38/v0/Axiom_Exome_Plus.genotypes.all_populations.poly.hg38.vcf.gz
Axiom_Exome_Plus.genotypes.all_populations.poly.hg38.vcf.gz.tbi	https://storage.googleapis.com/genomics-public-data/resources/broad/hg38/v0/Axiom_Exome_Plus.genotypes.all_populations.poly.hg38.vcf.gz.tbi
Homo_sapiens_assembly38.known_indels.vcf.gz	https://storage.googleapis.com/genomics-public-data/resources/broad/hg38/v0/Homo_sapiens_assembly38.known_indels.vcf.gz
Homo_sapiens_assembly38.known_indels.vcf.gz.tbi	https://storage.googleapis.com/genomics-public-data/resources/broad/hg38/v0/Homo_sapiens_assembly38.known_indels.vcf.gz.tbi
hapmap_3.3.hg38.vcf.gz	https://storage.googleapis.com/genomics-public-data/resources/broad/hg38/v0/hapmap_3.3.hg38.vcf.gz
hapmap_3.3.hg38.vcf.gz.tbi	https://storage.googleapis.com/genomics-public-data/resources/broad/hg38/v0/hapmap_3.3.hg38.vcf.gz.tbi
1000G_omni2.5.hg38.vcf.gz	https://storage.googleapis.com/genomics-public-data/resources/broad/hg38/v0/1000G_omni2.5.hg38.vcf.gz
1000G_omni2.5.hg38.vcf.gz.tbi	https://storage.googleapis.com/genomics-public-data/resources/broad/hg38/v0/1000G_omni2.5.hg38.vcf.gz.tbi
1000G_phase1.snps.high_confidence.hg38.vcf.gz	https://storage.googleapis.com/genomics-public-data/resources/broad/hg38/v0/1000G_phase1.snps.high_confidence.hg38.vcf.gz
1000G_phase1.snps.high_confidence.hg38.vcf.gz.tbi	https://storage.googleapis.com/genomics-public-data/resources/broad/hg38/v0/1000G_phase1.snps.high_confidence.hg38.vcf.gz.tbi
Homo_sapiens_assembly38.dbsnp138.vcf	https://storage.googleapis.com/genomics-public-data/resources/broad/hg38/v0/Homo_sapiens_assembly38.dbsnp138.vcf
Homo_sapiens_assembly38.dbsnp138.vcf.idx	https://storage.googleapis.com/genomics-public-data/resources/broad/hg38/v0/Homo_sapiens_assembly38.dbsnp138.vcf.idx
GIAB - golden standard VCF truth sets:
HG001_GRCh38_1_22_v4.2.1_benchmark.vcf.gz.tbi	https://ftp-trace.ncbi.nlm.nih.gov/ReferenceSamples/giab/release/NA12878_HG001/latest/GRCh38/HG001_GRCh38_1_22_v4.2.1_benchmark.vcf.gz.tbi
HG001_GRCh38_1_22_v4.2.1_benchmark.vcf.gz	https://ftp-trace.ncbi.nlm.nih.gov/ReferenceSamples/giab/release/NA12878_HG001/latest/GRCh38/HG001_GRCh38_1_22_v4.2.1_benchmark.vcf.gz
HG002_GRCh38_1_22_v4.2.1_benchmark.vcf.gz	https://ftp-trace.ncbi.nlm.nih.gov/ReferenceSamples/giab/release/AshkenazimTrio/HG002_NA24385_son/latest/GRCh38/HG002_GRCh38_1_22_v4.2.1_benchmark.vcf.gz
HG002_GRCh38_1_22_v4.2.1_benchmark.vcf.gz.tbi	https://ftp-trace.ncbi.nlm.nih.gov/ReferenceSamples/giab/release/AshkenazimTrio/HG002_NA24385_son/latest/GRCh38/HG002_GRCh38_1_22_v4.2.1_benchmark.vcf.gz.tbi
HG003_GRCh38_1_22_v4.2.1_benchmark.vcf.gz	https://ftp-trace.ncbi.nlm.nih.gov/ReferenceSamples/giab/release/AshkenazimTrio/HG003_NA24149_father/latest/GRCh38/HG003_GRCh38_1_22_v4.2.1_benchmark.vcf.gz
HG003_GRCh38_1_22_v4.2.1_benchmark.vcf.gz.tbi	https://ftp-trace.ncbi.nlm.nih.gov/ReferenceSamples/giab/release/AshkenazimTrio/HG003_NA24149_father/latest/GRCh38/HG003_GRCh38_1_22_v4.2.1_benchmark.vcf.gz.tbi
HG004_GRCh38_1_22_v4.2.1_benchmark.vcf.gz	https://ftp-trace.ncbi.nlm.nih.gov/ReferenceSamples/giab/release/AshkenazimTrio/HG004_NA24143_mother/latest/GRCh38/HG004_GRCh38_1_22_v4.2.1_benchmark.vcf.gz
HG004_GRCh38_1_22_v4.2.1_benchmark.vcf.gz.tbi	https://ftp-trace.ncbi.nlm.nih.gov/ReferenceSamples/giab/release/AshkenazimTrio/HG004_NA24143_mother/latest/GRCh38/HG004_GRCh38_1_22_v4.2.1_benchmark.vcf.gz.tbi
GIAB - high confidence genomic regions for benchmarking:
HG001_GRCh38_1_22_v4.2.1_benchmark.bed	https://ftp-trace.ncbi.nlm.nih.gov/ReferenceSamples/giab/release/NA12878_HG001/latest/GRCh38/HG001_GRCh38_1_22_v4.2.1_benchmark.bed
HG002_GRCh38_1_22_v4.2.1_benchmark_noinconsistent.bed	https://ftp-trace.ncbi.nlm.nih.gov/ReferenceSamples/giab/release/AshkenazimTrio/HG002_NA24385_son/latest/GRCh38/HG002_GRCh38_1_22_v4.2.1_benchmark_noinconsistent.bed
HG003_GRCh38_1_22_v4.2.1_benchmark_noinconsistent.bed	https://ftp-trace.ncbi.nlm.nih.gov/ReferenceSamples/giab/release/AshkenazimTrio/HG003_NA24149_father/latest/GRCh38/HG003_GRCh38_1_22_v4.2.1_benchmark_noinconsistent.bed
HG004_GRCh38_1_22_v4.2.1_benchmark_noinconsistent.bed	https://ftp-trace.ncbi.nlm.nih.gov/ReferenceSamples/giab/release/AshkenazimTrio/HG004_NA24143_mother/latest/GRCh38/HG004_GRCh38_1_22_v4.2.1_benchmark_noinconsistent.bed
HISAT2 - UCSC hg38 genomic indexes:
UCSC hg38 genome "*.ht2" and "hg38.refGene.gtf" files	https://genome-idx.s3.amazonaws.com/hisat/hg38_genome.tar.gz
ENCODE blacklisted genomic regions - hg38:
hg38-blacklist.v2.bed	https://github.com/Boyle-Lab/Blacklist/blob/master/lists/hg38-blacklist.v2.bed.gz
ANNOVAR files for genomic annotation - hg38:
hg38_clinvar_20221231.txt.gz	http://www.openbioinformatics.org/annovar/download/hg38_clinvar_20221231.txt.gz
hg38_clinvar_20221231.txt.idx.gz	http://www.openbioinformatics.org/annovar/download/hg38_clinvar_20221231.txt.idx.gz
hg38_refGene.txt.gz	http://www.openbioinformatics.org/annovar/download/hg38_refGene.txt.gz
hg38_refGeneMrna.fa.gz	http://www.openbioinformatics.org/annovar/download/hg38_refGeneMrna.fa.gz
hg38_refGeneVersion.txt.gz	http://www.openbioinformatics.org/annovar/download/hg38_refGeneVersion.txt.gz
hg38_gnomad312_genome.txt.gz	http://www.openbioinformatics.org/annovar/download/hg38_gnomad312_genome.txt.gz
hg38_gnomad312_genome.txt.idx.gz	http://www.openbioinformatics.org/annovar/download/hg38_gnomad312_genome.txt.idx.gz
